# Supplementary material for: Integrative, In Silico and Comparative Analysis of Breast Cancer Secretome Highlights Invasive-Ductal-Carcinoma-Grade Progression Biomarkers
Source: Cancers (Basel). 2022 Aug 9;14(16):3854. doi: 10.3390/cancers14163854 (PMC9406168; doi:10.3390/cancers14163854)
Supplement: Supplementary file 1 [file cancers-14-03854-s001.zip]

Archive with 1 entries (1 files):
- cancers-1828998-supplementary.pdf
